# Supplementary material for: Exogenous melatonin promotes seed germination and osmotic regulation under salt stress in cotton (Gossypium hirsutum L.)
Source: PLoS One. 2020 Jan 31;15(1):e0228241. doi: 10.1371/journal.pone.0228241 (PMC6994006; doi:10.1371/journal.pone.0228241)
Supplement: S1 Data — (XLSX) [file pone.0228241.s002.xlsx]

## Sheet: germination rate statistics
		Control (Con)
		germination time/d	Con-1	Con-2	Con-3	Con-4	Con-5	Con-6	AVE	SD
		2	417	437	382	419	399	405	409.833	17.2667
		4	422	465	411	430	442	427	432.833	17.1018
		6	435	469	434	443	450	439	445	11.9861
		germination rate	87	93.8	86.8	88.6	90	87.8	89	2.39722
		NaCl
		germination time/d	NaCl-1	NaCl-2	NaCl-3	NaCl-4	NaCl-5	NaCl-6	AVE	SD
		2	353	363	335	319	317	332	336.5	16.7506
		4	363	373	368	324	335	340	350.5	18.3553
		6	368	376	370	359	360	366	366.5	5.8238
		germination rate	73.6	75.2	74	71.8	72	73.2	73.3	1.16476
		MT10+NaCl
		germination time/d	MT10+NaCl-1	MT10+NaCl-2	MT10+NaCl-3	MT10+NaCl-4	MT10+NaCl-5	MT10+NaCl-6	AVE	SD
		2	408	331	376	339	341	340	355.833	27.3826
		4	399	378	401	340	349	357	370.667	23.7112
		6	401	389	406	368	374	389	387.833	13.4835
		germination rate	80.2	77.8	81.2	73.6	74.8	77.8	77.5667	2.69671
		MT20+NaCl
		germination time/d	MT20+NaCl-1	MT20+NaCl-2	MT20+NaCl-3	MT20+NaCl-4	MT20+NaCl-5	MT20+NaCl-6	AVE	SD
		2	389	369	373	384	374	390	379.833	8.19383
		4	413	379	398	401	399	419	401.5	12.6721
		6	419	393	408	419	424	430	415.5	12.0381
		germination rate	83.8	78.6	81.6	83.8	84.8	86	83.1	2.40763
		MT50+NaCl
		germination time/d	MT50+NaCl-1	MT50+NaCl-2	MT50+NaCl-3	MT50+NaCl-4	MT50+NaCl-5	MT50+NaCl-6	AVE	SD
		2	381	315	355	329	335	318	338.833	22.9232
		4	390	333	376	357	390	342	364.667	22.3134
		6	393	337	383	372	390	351	371	20.5994
		germination rate	78.6	67.4	76.6	74.4	78	70.2	74.2	4.11987
		MT100+NaCl
		germination time/d	MT100+NaCl-1	MT100+NaCl-2	MT100+NaCl-3	MT100+NaCl-4	MT100+NaCl-5	MT100+NaCl-6	AVE	SD
		2	353	332	359	313	320	319	332.667	17.5182
		4	359	333	383	329	341	333	346.333	19.1021
		6	363	339	386	331	346	345	351.667	18.1261
		germination rate	72.6	67.8	77.2	66.2	69.2	69	70.3333	3.62522
		Explanation: In these tables, Control means control without melatonin and NaCl; NaCl means only application NaCl; MTX+NaCl-N ("MT" =melatonin; "X" = 10, 20, 50, 100; "N" =1, 2, 3, 4, 5, 6) means we did six repeated germination tests at a concentration of 10, 20, 50, 100 μM of melatonin. Finally, six repeated averages were obtained as the final result. These tables show the germination number of s…

## Sheet: melatonin content
	2d-Sample	Position	OD value	Result	AVE	SD		4d-Sample	Position	OD value	Result	AVE	SD		6d-Sample	Position	OD value	Result	AVE	SD
	Control (Con)	A04	0.465	3.65455	84.4838	0.0825421		Control (Con)	G04	0.325	2.48749	56.616	0.0486954		Control (Con)	E07	0.29	2.19133	52.6254	0.276311
		A05	0.474	3.72879					G05	0.329	2.52121					E08	0.298	2.25921
		A06	0.484	3.81117					G06	0.33	2.52963					E09	0.309	2.35236
		A04	0.493	3.88523					G04	0.333	2.5549					E07	0.316	2.41153
		A05	0.463	3.63805					G05	0.32	2.44531					E08	0.301	2.28464
		A06	0.482	3.7947					G06	0.33	2.52963					E09	0.306	2.32698
		A04	0.483	3.80294					G04	0.331	2.53806					E07	0.309	2.35236
		A05	0.483	3.80294					G05	0.342	2.63061					E08	0.319	2.43687
		A06	0.461	3.62153					G06	0.319	2.43687					E09	0.299	2.26769
		A04	0.47	3.6958					G04	0.325	2.48749					E07	0.31	2.36082
		A05	0.479	3.76999					G05	0.328	2.51278					E08	0.314	2.39464
		A06	0.489	3.85233					G06	0.329	2.52121					E09	0.318	2.42843
	Sample	Position	OD value	Result	AVE	SD		Sample	Position	OD value	Result	AVE	SD		Sample	Position	OD value	Result	AVE	SD
	NaCl	B04	0.422	3.29868	76.6444	0.090447		NaCl	H04	0.279	2.09781	47.854	0.0541471		NaCl	F07	0.249	1.8415	41.3692	0.276311
		B05	0.44	3.4479					H05	0.286	2.15735					F08	0.25	1.85008
		B06	0.441	3.45618					H06	0.288	2.17435					F09	0.254	1.88435
		B04	0.446	3.49756					H04	0.298	2.25921					F07	0.254	1.88435
		B05	0.42	3.28208					H05	0.278	2.08929					F08	0.246	1.81577
		B06	0.438	3.43134					H06	0.281	2.11483					F09	0.247	1.82435
		B04	0.439	3.43962					H04	0.283	2.13184					F07	0.249	1.8415
		B05	0.444	3.48101					H05	0.288	2.17435					F08	0.25	1.85008
		B06	0.411	3.20731					H06	0.274	2.05522					F09	0.239	1.75564
		B04	0.435	3.40649					H04	0.276	2.07226					F07	0.248	1.83293
		B05	0.436	3.41477					H05	0.279	2.09781					F08	0.248	1.83293
		B06	0.448	3.5141					H06	0.279	2.09781					F09	0.25	1.85008
	Sample	Position	OD value	Result	AVE	SD		Sample	Position	OD value	Result	AVE	SD		Sample	Position	OD value	Result	AVE	SD
	MT10+NaCl	C04	0.425	3.342	80.4375	0.233069		MT10+NaCl	A07	0.305	2.31852	53.2926	0.035264		MT10+NaCl	G07	0.294	2.22529	50.657	0.276311
		C05	0.437	3.442					A08	0.309	2.35236					G08	0.299	2.26769
		C06	0.499	3.954					A09	0.31	2.36082					G09	0.301	2.28464
		C04	0.45	3.556					A07	0.311	2.36928					G07	0.303	2.30158
		C05	0.422	3.341					A08	0.308	2.34391					G08	0.29	2.19133
		C06	0.434	3.439					A09	0.309	2.35236					G09	0.293	2.2168
		C04	0.496	3.955					A07	0.309	2.35236					G07	0.298	2.25921
		C05	0.448	3.558					A08	0.312	2.37773					G08	0.3	2.27617
		C06	0.42	3.345					A09	0.309	2.35236					G09	0.289	2.18284
		C04	0.432	3.446					A07	0.31	2.36082					G07	0.298	2.25921
		C05	0.493	3.96					A08	0.319	2.43687					G08	0.299	2.26769
		C06	0.446	3.562					A09	0.32	2.44531					G09	0.301	2.28464
	Sample	Position	OD value	Result	AVE	SD		Sample	Position	OD value	Result	AVE	SD		Sample	Position	OD value	Result	AVE	SD
	MT20+NaCl	D04	0.432	3.403	81.6337	0.140584		MT20+NaCl	B07	0.316	2.41153	55.2882	0.0351956		MT20+NaCl	H07	0.287	2.16585	50.609	0.276311
		D05	0.477	3.778					B08	0.319	2.43687					H08	0.299	2.26769
		D06	0.469	3.711					B09	0.321	2.45375					H09	0.3	2.27617
		D04	0.457	3.614					B07	0.329	2.52121					H07	0.301	2.28464
		D05	0.43	3.406					B08	0.32	2.44531					H08	0.289	2.18284
		D06	0.475	3.778					B09	0.321	2.45375					H09	0.289	2.18284
		D04	0.465	3.694					B07	0.322	2.46219					H07	0.29	2.19133
		D05	0.456	3.618					B08	0.324	2.47906					H08	0.296	2.24226
		D06	0.427	3.41					B09	0.317	2.41998					H09	0.3	2.27617
		D04	0.473	3.788					B07	0.318	2.42843					H07	0.301	2.28464
		D05	0.464	3.715					B08	0.32	2.44531					H08	0.304	2.31005
		D06	0.453	3.623					B09	0.33	2.52963					H09	0.306	2.32698
	Sample	Position	OD value	Result	AVE	SD		Sample	Position	OD value	Result	AVE	SD		Sample	Position	OD value	Result	AVE	SD
	MT50+NaCl	E04	0.483	3.828	86.6119	0.113686		MT50+NaCl	C07	0.326	2.49592	56.7628	0.0546496		MT50+NaCl	A10	0.321	2.45375	55.2553	0.276311
		E05	0.504	4.002					C08	0.327	2.50435					A11	0.324	2.47906
		E06	0.487	3.861					C09	0.3313	2.54058					A12	0.329	2.52121
		E04	0.466	3.684					C07	0.336	2.58015					A10	0.33	2.52963
		E05	0.481	3.829					C08	0.33	2.52963					A11	0.32	2.44531
		E06	0.502	4.006					C09	0.332	2.54648					A12	0.321	2.45375
		E04	0.487	3.875					C07	0.338	2.59698					A10	0.329	2.52121
		E05	0.464	3.686					C08	0.34	2.6138					A11	0.334	2.56332
		E06	0.479	3.836					C09	0.32	2.44531					A12	0.3	2.27617
		E04	0.5	4.01					C07	0.32	2.44531					A10	0.309	2.35236
		E05	0.484	3.883					C08	0.321	2.45375					A11	0.319	2.43687
		E06	0.461	3.693					C09	0.329	2.52121					A12	0.319	2.43687
	Sample	Position	OD value	Result	AVE	SD		Sample	Position	OD value	Result	AVE	SD		Sample	Position	OD value	Result	AVE	SD
	MT100+NaCl	F04	0.529	4.202	90.7125	0.276311		MT100+NaCl	D07	0.355	2.73977	62.2574	0.0470431		MT100+NaCl	B10	0.341	2.62221	60.952	0.276311
		F05	0.462	3.655					D08	0.358	2.76492					B11	0.342	2.63061
		F06	0.544	4.323					D09	0.359	2.7733					B12	0.345	2.65582
		F04	0.49	3.887					D07	0.369	2.85704					B10	0.35	2.69781
		F05	0.528	4.215					D08	0.355	2.73977					B11	0.354	2.73138
		F06	0.46	3.653					D09	0.356	2.74815					B12	0.356	2.74815
		F04	0.547	4.37					D07	0.36	2.78168					B10	0.356	2.74815
		F05	0.488	3.889					D08	0.369	2.85704					B11	0.357	2.75654
		F06	0.525	4.224					D09	0.349	2.68942					B12	0.349	2.68942
		F04	0.458	3.662					D07	0.354	2.73138					B10	0.35	2.69781
		F05	0.547	4.401					D08	0.355	2.73977					B11	0.356	2.74815
		F06	0.486	3.899					D09	0.36	2.78168					B12	0.36	2.78168
					Explanation: In these tables, Control means without melatonin and NaCl; NaCl means only application NaCl; MTX+NaCl ("MT" = melatonin; "X" = 10, 20, 50, 100) means we did four repeated melatonin content tests at a concentration of 10, 20, 50, 100 μM of melatonin. "Position" means the exact position of each sample in a 96-well ELISA plate. In order to enhance the accuracy, each sample was used in t…

## Sheet: H2O2
		germination time/d		different concentration of melatonin
		2	Repetitions	Con	NaCl	MT10+NaCl	MT20+NaCl	MT50+NaCl	MT100+NaCl
			1	135.794	141.584	135.457	101.802	121.303	117.392
			2	136.96	145.517	132.635	106.263	119.723	117.392
			3	133.463	144.643	132.635	104.236	117.747	118.79
			AVE	135.406	143.915	133.576	104.1	119.591	117.858
			SD	1.45378	1.68617	1.33031	1.82388	1.45476	0.6588
		4	Repetitions	Con	NaCl	MT10+NaCl	MT20+NaCl	MT50+NaCl	MT100+NaCl
			1	57.5062	96.1872	58.4043	44.9298	58.0199	59.8634
			2	59.936	96.1872	57.8636	44.9298	57.6865	60.972
			3	61.5559	94.9948	58.1339	45.2602	57.0196	60.972
			AVE	59.666	95.7898	58.1339	45.0399	57.5753	60.6025
			SD	1.66428	0.562105	0.220773	0.155736	0.415883	0.522591
		6	Repetitions	Con	NaCl	MT10+NaCl	MT20+NaCl	MT50+NaCl	MT100+NaCl
			1	74.3659	117.424	33.1327	25.5612	59.3273	59.0441
			2	75.6157	116.888	33.5368	24.6591	60.0735	59.0441
			3	74.3659	118.497	32.7287	24.9598	59.7004	59.576
			AVE	74.7825	117.603	33.1327	25.06	59.7004	59.2214
			SD	0.589183	0.668739	0.329912	0.375064	0.304657	0.250754
		Explanation：This table is the raw data of H2O2 conent determination. We set up three repetitions in each experiment to ensure the reliability of the results, and finally take the average as the final result.

## Sheet: electrolyte leakage
		germination time/d		different concentration of melatonin
		6	Repetitions	Con	NaCl	MT10+NaCl	MT20+NaCl	MT50+NaCl	MT100+NaCl
			1	17.6406	51.291	28.3972	18.3953	19.8958	19.0294
			2	16.7346	51.5152	30.8605	21.2099	21.7366	24.6833
			3	17.04	45.767	28.8564	19.1402	20.1136	23.9757
			AVE	17.1384	49.5244	29.3714	19.5818	20.582	22.5628
			SD	0.376351	2.65844	1.06955	1.19073	0.821251	2.51513
		Explanation：This table is the raw data of electrolyte leakage conent determination. We set up three repetitions in each experiment to ensure the reliability of the results, and finally take the average as the final result.

## Sheet: malondialdehyde
		germination time/d		different concentration of melatonin
		2	Repetitions	Con	NaCl	MT10+NaCl	MT20+NaCl	MT50+NaCl	MT100+NaCl
			1	1.818	2.196	1.611	1.233	1.818	1.897
			2	1.915	2.2	1.734	1.3	1.796	1.912
			3	1.851	1.934	1.652	1.299	1.823	1.794
			AVE	1.86133	2.11	1.66567	1.27733	1.81233	1.86767
			SD	0.0402685	0.124462	0.051136	0.0313511	0.0117284	0.0524489
		4	Repetitions	Con	NaCl	MT10+NaCl	MT20+NaCl	MT50+NaCl	MT100+NaCl
			1	2.008	2.475	2.129	1.93	1.989	2.001
			2	1.995	2.572	1.979	1.754	1.797	1.899
			3	2.014	2.396	1.896	1.703	1.825	1.907
			AVE	2.00567	2.481	2.00133	1.79567	1.87033	1.93567
			SD	0.00793025	0.0719768	0.0964238	0.0972431	0.084685	0.0463129
		6	Repetitions	Con	NaCl	MT10+NaCl	MT20+NaCl	MT50+NaCl	MT100+NaCl
			1	2.103	2.731	2.001	1.852	1.905	2.038
			2	2.096	2.89	1.978	1.799	1.796	2.15
			3	1.998	2.695	1.9	1.803	1.899	1.947
			AVE	2.06567	2.772	1.95967	1.818	1.86667	2.045
			SD	0.0479328	0.0847231	0.0432229	0.024097	0.0500289	0.0830221
		Explanation：This table is the raw data of malondialdehyde conent determination. We set up three repetitions in each experiment to ensure the reliability of the results, and finally take the average as the final result.

## Sheet: Proline
		germination time/d		different concentration of melatonin
		2	Repetitions	Con	NaCl	MT10+NaCl	MT20+NaCl	MT50+NaCl	MT100+NaCl
			1	389.56	473.626	448.666	490.267	413.265	341.287
			2	392.386	474.333	450.785	488.854	415.385	342.7
			3	388.854	472.214	447.959	494.505	413.972	339.168
			AVE	390.267	473.391	449.137	491.209	414.207	341.052
			SD	1.52608	0.881081	1.20071	2.40142	0.881081	1.45159
		4	Repetitions	Con	NaCl	MT10+NaCl	MT20+NaCl	MT50+NaCl	MT100+NaCl
			1	149.765	154.819	219.702	255.024	241.601	205.259
			2	149.765	155.526	216.876	250.785	231.711	216.562
			3	146.939	152.7	211.224	250.078	234.537	198.901
			AVE	148.823	154.349	215.934	251.962	235.95	206.907
			SD	1.33207	1.20071	3.52432	2.18374	4.15939	7.30364
		6	Repetitions	Con	NaCl	MT10+NaCl	MT20+NaCl	MT50+NaCl	MT100+NaCl
			1	134.223	134.929	163.187	215.463	153.297	138.336
			2	134.929	131.397	165.306	211.931	139.874	134.097
			3	134.929	130.691	158.948	204.867	139.168	142.684
			AVE	134.694	132.339	162.48	210.754	144.113	138.373
			SD	0.333017	1.85416	2.64324	4.40541	6.50024	3.50578
		Explanation：This table is the raw data of proline conent determination. We set up three repetitions in each experiment to ensure the reliability of the results, and finally take the average as the final result.

## Sheet: soluble sugar
		germination time/d		different concentration of melatonin
		2	Repetitions	Con	NaCl	MT10+NaCl	MT20+NaCl	MT50+NaCl	MT100+NaCl
			1	0.210988	0.253662	0.253968	0.273895	0.238579	0.236739
			2	0.203998	0.255133	0.245874	0.285667	0.237475	0.228646
			3	0.204366	0.25403	0.244403	0.290449	0.241154	0.229014
			AVE	0.206451	0.254275	0.248081	0.283337	0.239069	0.231467
			SD	0.00321175	0.000625267	0.00420516	0.0069562	0.00154137	0.00373151
		4	Repetitions	Con	NaCl	MT10+NaCl	MT20+NaCl	MT50+NaCl	MT100+NaCl
			1	0.0892215	0.131527	0.119755	0.14146	0.137413	0.100258
			2	0.0892215	0.131527	0.125005	0.148082	0.137413	0.0943718
			3	0.0895894	0.131527	0.118284	0.141828	0.13962	0.0987863
			AVE	0.0893441	0.131527	0.121015	0.14379	0.138149	0.0978053
			SD	0.000173418	0	0.00288489	0.00303853	0.00104051	0.00250107
		6	Repetitions	Con	NaCl	MT10+NaCl	MT20+NaCl	MT50+NaCl	MT100+NaCl
			1	0.144403	0.158382	0.134595	0.191227	0.15688	0.131159
			2	0.139253	0.156175	0.137812	0.193066	0.157983	0.12748
			3	0.134838	0.15875	0.138709	0.191123	0.153569	0.149921
			AVE	0.139498	0.157769	0.137038	0.191805	0.156144	0.136187
			SD	0.00390864	0.00113718	0.0017664	0.000892549	0.0018758	0.00982685
		Explanation：This table is the raw data of soluble sugar conent determination. We set up three repetitions in each experiment to ensure the reliability of the results, and finally take the average as the final result.

## Sheet: soluble protein
		germination time/d		different concentration of melatonin
		2	Repetitions	Con	NaCl	MT10+NaCl	MT20+NaCl	MT50+NaCl	MT100+NaCl
			1	90.133	79.839	55.865	90.687	81.671	80.247
			2	85.795	71.91	52.491	92.709	77.458	65.323
			3	85.401	67.428	48.611	92.49	77.984	72.954
			AVE	87.1097	73.059	52.3223	91.962	79.0377	72.8413
			SD	2.14386	5.1315	2.96383	0.905983	1.87439	6.09322
		4	Repetitions	Con	NaCl	MT10+NaCl	MT20+NaCl	MT50+NaCl	MT100+NaCl
			1	81.666	57.489	70.742	83.373	84.857	60.394
			2	82.622	63.307	66.168	91.551	76.779	70.657
			3	76.122	55.236	78.481	92.72	81.395	64.395
			AVE	80.1367	58.6773	71.797	89.2147	81.0103	65.1487
			SD	2.8655	3.40043	5.08181	4.15816	3.30903	4.22361
		6	Repetitions	Con	NaCl	MT10+NaCl	MT20+NaCl	MT50+NaCl	MT100+NaCl
			1	99.346	70.234	70.422	89.259	74.097	72.955
			2	96.553	58.256	72.76	86.16	84.168	71.1
			3	97.703	78.517	81.567	91.383	83.971	71.842
			AVE	97.8673	69.0023	74.9163	88.934	80.7453	71.9657
			SD	1.14614	8.31724	4.79862	2.14463	4.70177	0.762333
		Explanation：This table is the raw data of soluble protein conent determination. We set up three repetitions in each experiment to ensure the reliability of the results, and finally take the average as the final result.

## Sheet: Na+
		germination time/d		different concentration of melatonin
		2	Repetitions	Con	NaCl	MT10+NaCl	MT20+NaCl	MT50+NaCl	MT100+NaCl
			1	30.1572	38.0818	32.5786	30.8553	37.2013	33.0189
			2	30.1572	34.7799	31.9182	31.0755	36.761	33.4591
			3	29.9371	35	33.0189	31.0755	36.761	32.7987
			4	30.1459	35.2184	32.7856	31.1549	31.8217	32.9347
			5	30.1538	36.7129	31.7643	31.0926	34.0262	32.3758
			6	29.9932	38.6594	32.7549	31.0326	32.4896	32.9159
			AVE	30.0908	36.4087	32.4701	31.0477	34.8435	32.9172
			SD	0.090344	1.52817	0.464802	0.0933423	2.16998	0.319221
		4	Repetitions	Con	NaCl	MT10+NaCl	MT20+NaCl	MT50+NaCl	MT100+NaCl
			1	34.5597	45.3459	37.8616	34.0377	39.4025	37.6415
			2	34.1195	45.3459	37.6415	34.2579	39.1824	37.6415
			3	33.0189	44.9057	36.761	34.3774	38.522	37.4214
			4	33.2719	45.1824	37.144	34.891	39.1685	38.1879
			5	33.8912	45.189	35.2189	34.786	40.189	37.9167
			6	34.8921	43.9992	37.8902	35.8129	40.8132	38.5127
			AVE	33.9589	44.9947	37.0862	34.6938	39.5463	37.887
			SD	0.660549	0.46879	0.926638	0.580283	0.748686	0.369738
		6	Repetitions	Con	NaCl	MT10+NaCl	MT20+NaCl	MT50+NaCl	MT100+NaCl
			1	47.5472	76.3836	56.566	54.9057	67.5786	66.6981
			2	47.9874	76.3836	56.3459	54.6855	68.0189	69.5597
			3	46.6667	76.8239	55.6855	55.1258	66.6981	69.5597
			4	47.948	77.1249	57.2796	54.129	67.2168	68.5613
			5	47.2819	77.2157	55.8902	55.219	66.183	68.1728
			6	46.1724	75.8219	55.8912	55.1268	67.1264	68.9801
			AVE	47.2673	76.6256	56.2764	54.8653	67.137	68.5886
			SD	0.660825	0.482998	0.538793	0.373604	0.58906	0.982095
		Explanation：This table is the raw data of Na+ conent determination. We set up six repetitions in each experiment to ensure the reliability of the results, and finally take the average as the final result.

## Sheet: Cl-
		germination time/d		different concentration of melatonin
		2	Repetitions	Con	NaCl	MT10+NaCl	MT20+NaCl	MT50+NaCl	MT100+NaCl
			1	4.0677	9.60757	5.25673	5.27587	8.06657	8.33305
			2	3.77585	9.51629	5.25673	4.81172	7.97817	8.36727
			3	3.48399	9.24244	4.74853	4.96643	8.15497	8.23038
			4	3.58302	9.35822	5.27895	4.91964	8.01678	8.20758
			5	3.82189	9.48902	4.82089	5.18594	8.01674	8.01257
			6	3.80375	9.59036	4.72301	5.02672	8.15474	8.02368
			AVE	3.75603	9.46732	5.01414	5.03105	8.06466	8.19575
			SD	0.186226	0.129198	0.251819	0.157396	0.0687295	0.137097
		4	Repetitions	Con	NaCl	MT10+NaCl	MT20+NaCl	MT50+NaCl	MT100+NaCl
			1	6.9931	10.8501	7.74429	7.64562	8.33923	7.85217
			2	6.7711	11.0068	7.91369	7.11646	8.42604	7.72281
			3	6.73939	10.6412	7.40549	7.11646	8.28135	8.29199
			4	6.81389	10.3428	7.71729	7.41289	8.29348	8.10439
			5	6.71929	10.4378	7.58901	7.31784	8.41894	7.6239
			6	6.90217	9.98174	7.69121	7.01673	8.19438	7.77238
			AVE	6.82316	10.5434	7.67683	7.271	8.32557	7.89461
			SD	0.0963732	0.337942	0.154831	0.21412	0.0808246	0.231466
		6	Repetitions	Con	NaCl	MT10+NaCl	MT20+NaCl	MT50+NaCl	MT100+NaCl
			1	6.5824	13.6679	7.1988	7.40748	11.2678	8.98447
			2	6.28876	13.8358	7.07222	7.4367	10.5596	8.89027
			3	6.53346	13.9198	6.85072	7.14449	10.5596	8.93737
			4	6.47289	13.1944	6.90235	7.18439	11.1438	9.02368
			5	6.63275	13.5784	7.43912	7.31904	10.4638	9.14839
			6	6.14284	12.9373	7.24784	7.20719	10.9476	9.27349
			AVE	6.44218	13.5223	7.11851	7.28322	10.8237	9.04295
			SD	0.172432	0.348907	0.202708	0.111859	0.312002	0.130712
		Explanation：This table is the raw data of Cl- conent determination. We set up six repetitions in each experiment to ensure the reliability of the results, and finally take the average as the final result.

[truncated: 2 more sheets: K+, K+Na+ ratio]
